# Supplementary material for: The Endoplasmic Reticulum Is a Key Battleground between Phytoplasma Aggression and Host Plant Defense
Source: Cells. 2023 Aug 21;12(16):2110. doi: 10.3390/cells12162110 (PMC10453741; doi:10.3390/cells12162110)
Supplement: Supplementary file 1 [file cells-12-02110-s001.zip]

Archive with 1 entries (1 files):
- cells-2545403-supplementary.pdf
